# Supplementary material for: A novel methodological approach to participant engagement and policy relevance for community-based primary medical care research during the COVID-19 pandemic in Australia and New Zealand
Source: Health Res Policy Syst. 2024 Jan 22;22:13. doi: 10.1186/s12961-023-01100-8 (PMC10802036; doi:10.1186/s12961-023-01100-8)
Supplement: Supplementary file 1 — Additional file 1: Table S1 and S2. Questions and answer formats for all questionnaires in Australia and New Zealand during the study period. List of all question and answer options for all surveys conducted in Australia and New Zealand relating to this study. [file 12961_2023_1100_MOESM1_ESM.xlsx]

## Sheet: Supplementary Tables
	Supplementary material - insert title
	Insert authors per randomisation
	Table of contents
	Table S1	Core questions grouped by theme of inquiry with specificy response options and survey series in which they appear
	Table S2	Flash questions grouped by theme of inquiry with specificy response options and survey series in which they appear

## Sheet: Table S1 Core Questions
Theme	Question	Response options	Aus Survey series	NZ Survey series
COVID-19 testing capacity	What is the capacity of your practice to test patients for COVID-19? Please select the best answer.	1.00 We have no current capacity; 2.00 We have capacity based on national government guidelines/restrictions only; 3.00 We have capacity beyond national government guidelines/restrictions based on clinician judgement; 4.00 We can test anyone for any reason	1, 2, 3, 5, 6, 7, 8, 9, 10, 11, 12, 13, 14, 15, 16, 17	1
COVID-19 strain	Is the current status of COVID-19 in Australia putting unusual strain on your practice?	1.00 no impact; 2.00 ; 3.00; 4.00; 5.00 severe impact	1 through 17	1
COVID-19 stressors	Has COVID-19 led to any of the following stressors on your practice?
	... GPs out due to illness or self-quarantine?	1.00, Yes; 0.00, Not selected	1 through 17	1,2,5,6,7,8,9,10
	...GPs out due to working in respiratory clinics, or elsewhere as part of the pandemic response?	1.00, Yes; 0.00, Not selected	6 through 17
	... Nursing staff out due to illness or self-quarantine?	1.00, Yes; 0.00, Not selected	1 through 17	1,2,5,6,7,8,9,10
	... Lack of PPE	1.00, Yes; 0.00, Not selected	1 through 4	1,2,8,9,10
	... Front desk out due to illness or self-quarantine?	1.00, Yes; 0.00, Not selected	1 through 17	1,2,,9
	... Reusing PPE and/or relying on homemade PPE options?	1.00, Yes; 0.00, Not selected	1 through 17	1,2,5,6,7,8,9,10
	...: Financial barriers for getting PPE?	1.00, Yes; 0.00, Not selected	5 through 17	4
	... Supply challenges for acquiring PPE?	1.00, Yes; 0.00, Not selected	5 through 17	4
	... Lack of financial recompense for testing?	1.00, Yes; 0.00, Not selected	5 through 17
	... Practice layoffs or leave arrangements of clinicians or staff?	1.00, Yes; 0.00, Not selected	1 through 17	1,2,3,4,5,6,7,8,9,10
	... Limiting well/chronic care visits for COVID-19 related reasons?	1.00, Yes; 0.00, Not selected	1 through 17	1,2,3,4,5,6,7,8,9,10
	... Large decrease in patient volume?	1.00, Yes; 0.00, Not selected	1 through 17	1,2,3,4,5,6,7,8,9,10
	... Patients who struggle with virtual / tele-health (internet or technical limitations)?	1.00, Yes; 0.00, Not selected	1 through 17	1,2,3,4,5,6,7,8,9,10
	... None of these?	1.00, Yes; 0.00, Not selected	1, 2	1
	Over the past fortnight, how much of the care you've provided has been handled through...
Format of consultations	… video	1.00 A little (< 20%); 2.00 Some (20-50%); 3 A lot (>50%); 4 Not happening	1 through 17	1,2,4,8,9,10
	... telephone consultations?	1.00 A little (< 20%); 2.00 Some (20-50%); 3 A lot (>50%); 4 Not happening	1 through 17	1,2,3,4,5,6,7,8,9,10
	... other e-consultations? Including asynchronous tech-based care, provided via a chat function, or text based app, email, or webpage	1.00 A little (< 20%); 2.00 Some (20-50%); 3 A lot (>50%); 4 Not happening	1 through 17	1,2,3,4,5,6,7,8,9,10
	... In person?	1.00 A little (< 20%); 2.00 Some (20-50%); 3 A lot (>50%); 4 Not happening	1 through 17	1,2,3,4,5,6,7,8,9,10
	... reimbursed	1.00 A little (< 20%); 2.00 Some (20-50%); 3 A lot (>50%); 4 Not happening	1 through 17	1,2,3,4,5,6,7,8,9,10
COVID-19 in GP	Over the last 8 weeks, approximately how many suspected COVID-9+ people have you….
	... triaged and referred for testing?	1.00 A few (<10); 2.00 Some (11-39); 3.00 A lot (40-99); 4.00 too many to coun (100+); 6.00 N/A	1	1
	... been unable to get tested?	1.00 A few (<10); 2.00 Some (11-39); 3.00 A lot (40-99); 4.00 too many to coun (100+); 6.00 N/A	1	1
	... treated through your practice?	1.00 A few (<10); 2.00 Some (11-39); 3.00 A lot (40-99); 4.00 too many to coun (100+); 6.00 N/A	1	1
	... sent to the ED or hospital for treatment?	1.00 A few (<10); 2.00 Some (11-39); 3.00 A lot (40-99); 4.00 too many to coun (100+); 6.00 N/A	1	1
	... quarantined at home?	1.00 A few (<10); 2.00 Some (11-39); 3.00 A lot (40-99); 4.00 too many to coun (100+); 6.00 N/A	1	1
	... monitored at home	1.00 A few (<10); 2.00 Some (11-39); 3.00 A lot (40-99); 4.00 too many to coun (100+); 6.00 N/A	1	1
	Over the past 2 weeks, approximately how many suspected COVID-19+ or COVID-19+ people have you...?
	... triaged and referred for testing?	1.00 A few (<10); 2.00 Some (11-39); 3.00 A lot (40-99); 4.00 too many to coun (100+); 6.00 N/A	2	N/A
	... been unable to get tested?	1.00 A few (<10); 2.00 Some (11-39); 3.00 A lot (40-99); 4.00 too many to coun (100+); 6.00 N/A	2	N/A
	... treated through your practice?	1.00 A few (<10); 2.00 Some (11-39); 3.00 A lot (40-99); 4.00 too many to coun (100+); 6.00 N/A	2	N/A
	... sent to the ED or hospital for treatment?	1.00 A few (<10); 2.00 Some (11-39); 3.00 A lot (40-99); 4.00 too many to coun (100+); 6.00 N/A	2	N/A
	... quarantined at home?	1.00 A few (<10); 2.00 Some (11-39); 3.00 A lot (40-99); 4.00 too many to coun (100+); 6.00 N/A	2	N/A
	... monitored at home	1.00 A few (<10); 2.00 Some (11-39); 3.00 A lot (40-99); 4.00 too many to coun (100+); 6.00 N/A	2	N/A
	Over the past 2 weeks, approximately how many people with respiratory symptoms have you...?	1.00 None; 2.00 A few (1-9); 3 Some (11-39); 4 A lot (40+); 5 Unsure	3	N/A
	... triaged and referred for testing?	1.00 None; 2.00 A few (1-9); 3 Some (11-39); 4 A lot (40+); 5 Unsure	3	N/A
	... been unable to get tested?	1.00 None; 2.00 A few (1-9); 3 Some (11-39); 4 A lot (40+); 5 Unsure	3	N/A
	... treated through your practice?	1.00 None; 2.00 A few (1-9); 3 Some (11-39); 4 A lot (40+); 5 Unsure	3	N/A
	... sent to the ED or hospital for treatment?	1.00 None; 2.00 A few (1-9); 3 Some (11-39); 4 A lot (40+); 5 Unsure	3	N/A
	... quarantined at home?	1.00 None; 2.00 A few (1-9); 3 Some (11-39); 4 A lot (40+); 5 Unsure	3	N/A
	... monitored at home	1.00 None; 2.00 A few (1-9); 3 Some (11-39); 4 A lot (40+); 5 Unsure	3	N/A
	Over the past 2 weeks, approximately how many people wiht suspected COVID-19+ or COVID-19+ people have you...?	1.00 None; 2.00 A few (1-9); 3 Some (11-39); 4 A lot (40+); 5 Unsure	4 through 17	5 through 10
	... triaged and referred for testing?	1.00 None; 2.00 A few (1-9); 3 Some (11-39); 4 A lot (40+); 5 Unsure	4 through 17	5 through 10
	... been unable to get tested?	1.00 None; 2.00 A few (1-9); 3 Some (11-39); 4 A lot (40+); 5 Unsure	4 through 17	5 through 10
	... treated through your practice?	1.00 None; 2.00 A few (1-9); 3 Some (11-39); 4 A lot (40+); 5 Unsure	4 through 17	5-7, 10
	... sent to the ED or hospital for treatment?	1.00 None; 2.00 A few (1-9); 3 Some (11-39); 4 A lot (40+); 5 Unsure	4 through 17	5-7, 10
	... quarantined at home?	1.00 None; 2.00 A few (1-9); 3 Some (11-39); 4 A lot (40+); 5 Unsure	4 through 17	5, 7, 10
	... monitored at home	1.00 None; 2.00 A few (1-9); 3 Some (11-39); 4 A lot (40+); 5 Unsure	4 through 17	5, 7, 10
Australian Practice Descriptors	Is your practice…
	...owned by a GP?	1.00 Yes; 2.00 No	1 through 17	1
	... independent and part of a larger group?	1.00 Yes; 2.00 No	1 through 17	1
	... state or territory funded clinic (eg Community HC or Walk in centre) [AUS] … Is your practice owned by a DHB? [NZ]	1.00 Yes; 2.00 No	1 through 17	1 through 12
	... owned by a community trust or not for profit?	1.00 Yes; 2.00 No	1 through 17	1 through 12
	... a rural practice?	1.00 Yes; 2.00 No	1 through 17	1 through 12
	... an ACCHO?	1.00 Yes; 2.00 No	1 through 17	Never
	... larger than 3 GPs?	1.00 Yes; 2.00 No	1 through 17	1 through 12
	... a fully bulk billing practice?	1.00 Yes; 2.00 No	1 through 17	Never
	... an urgent care centre/after hours practice?	1.00 Yes; 2.00 No	1 through 17	1 through 12
	... a GP led respiratory clinic?	1.00 Yes; 2.00 No	14, 15, 16, 17	Never
	... a Commonwealth vaccination clinic?	1.00 Yes; 2.00 No	15, 16, 17	Never
Opinions on border restrictions during COVID-19	Do you think it is safe to open up the country?	1.00 Yes; 2.00 No; 3.00 Unsure; 4.00 No comment	1
	Do you think it is safe to open up the country?	1.00 No; 2.00 Yes, domestically; 3.00 Yes, Trans-tasman; 4.00 Yes, internationally 5.00 No comment	2, 4
	Do you think it is safe to open up the country?	1.00 Yes, domestically; 2.00 Yes, Trans-tasman; 3.00 Yes, with Pacific Islands; 4.00 Yes, Internationally; 5.00 No; 6.00 Unsure	12
	Briefly, what is the reason for your answer?	Open text	1, 2, 4, 12
Catch All	Is there anything else you would like us to know about your experience in primary care during this pandemic? Please reflect on both positive and negative experiences	Open text	1 through 17	1 through 10
Respondent characteristics	What is your role within your practice...?		1 through 17	1 through 10
	...General Practitioner (Practice owner)	1.00, Yes; 0.00, Not selected	1 through 17	1 through 10
	...General Practitioner (other)	1.00, Yes; 0.00, Not selected	1 through 17	1 through 10
	...Practice Nurse	1.00, Yes; 0.00, Not selected	1 through 17	1 through 10
	...Primary Care Nurse Practitioner	1.00, Yes; 0.00, Not selected	1 through 17	1 through 10
	...Practice Manager
	What is the postcode of the practice where you did most of your clinical work in the last fortnight?	open numeric text	1 through 17	Never
Repeat participation	Would you like to receive an email invitation to this survey each week?	1.00 Yes; 2.00 No	1 through 17	1 through 10
	Please enter your email address here to receive the survey invitation. We will not use your email address for anything else and it will not be shared for any reason.	open text	1 through 17	1 through 10

## Sheet: Table S2 Flash Questions
Theme	Question		Response options	Aus Survey series	NZ Survey series
Practice strain	For the next four weeks are you likely to...		(select the most appropriate response for each)	1, 3	1
		have enough staffing to stay open?	1.00 Yes; 2.00 No; 3.00 Unsure	1, 3
		have enough patient volume to stay open?	1.00 Yes; 2.00 No; 3.00 Unsure	1, 3	1
		have the financial reserve to stay open?	1.00 Yes; 2.00 No; 3.00 Unsure	1, 3	1
		apply for financial assistance?	1.00 Yes; 2.00 No; 3.00 Unsure	1, 3	1
		apply for a loan?	1.00 Yes; 2.00 No; 3.00 Unsure	1, 3	1
Role of PC in COVID-19	Do you have regular contact with your public health department?		1.00 Yes; 2.00 No; 3.00 Unsure; 4.00 No comment	1	1
	Should primary care practices be the preferred site for COVID-19 testing?		1.00 Yes; 2.00 No; 3.00 Unsure; 4.00 No comment	1	1
	Should primary care have a greater than 50% fee for service payment model?		1.00 Yes; 2.00 No; 3.00 Unsure; 4.00 No comment	1	1
	Should primary care have a greater than 50% capitated payment model?		1.00 Yes; 2.00 No; 3.00 Unsure; 4.00 No comment	1	1
Changes to PC delivery due to COVID-19	Are you currently able to ...		(select the most appropriate response for each)	1	1
		address the preventive care needs of your patients?	1.00 Yes; 2.00 No; 3.00 Unsure; 4.00 No comment
		address the chronic care needs of your patients?	1.00 Yes; 2.00 No; 3.00 Unsure; 4.00 No comment	1	1
		maintain continuity of care with your patients?	1.00 Yes; 2.00 No; 3.00 Unsure; 4.00 No comment	1	1
		coordinate the care your patients receive across care settings?	1.00 Yes; 2.00 No; 3.00 Unsure; 4.00 No comment	1	1
		ask your patients about their general health goals?	1.00 Yes; 2.00 No; 3.00 Unsure; 4.00 No comment	1	1
		ask your patients about advanced care planning?	1.00 Yes; 2.00 No; 3.00 Unsure; 4.00 No comment	1	1
Support for PC during COVID-19	What degree of support did your practice receive from…		(select the most appropriate response for each)	2	2
		RACGP/RNZCGP	1.00 None; 2.00 Minimal; 3.00 Moderate; 4.00 Couldn't have done more; 5.00 Unsure	2	2
		PHNs/PHOs	1.00 None; 2.00 Minimal; 3.00 Moderate; 4.00 Couldn't have done more; 5.00 Unsure	2	2
		ACCRM/Public Health	1.00 None; 2.00 Minimal; 3.00 Moderate; 4.00 Couldn't have done more; 5.00 Unsure	2	2
		AMA/NZMA	1.00 None; 2.00 Minimal; 3.00 Moderate; 4.00 Couldn't have done more; 5.00 Unsure	2	2
		APNA	1.00 None; 2.00 Minimal; 3.00 Moderate; 4.00 Couldn't have done more; 5.00 Unsure	2	N/A
		State or territory government/DHB	1.00 None; 2.00 Minimal; 3.00 Moderate; 4.00 Couldn't have done more; 5.00 Unsure	2	2
		Commonwealth government/MoH	1.00 None; 2.00 Minimal; 3.00 Moderate; 4.00 Couldn't have done more; 5.00 Unsure	2	2
Changes to PC due to COVID-19	Do you think you will implement permanent changes in your model of care as a result of COVID-19?		1.00 Yes; 2.00 No; 3.00 Maybe; 4.00 Unsure	2	2
barriers and enablers to safe and effective care via telehealth	For quality telehealth and video consultations…		(select the most appropriate answer for each)	3	3
		I have the equipment I need to conduct video consults	1.00 Strongly Disagree; 2.00 Disagree; 3.00 Agree; 4.00 Strongly Agree; 5.00 N/A	3	3
		I have the equipment I need to conduct telephone consults	1.00 Strongly Disagree; 2.00 Disagree; 3.00 Agree; 4.00 Strongly Agree; 5.00 N/A	3	3
		I have adequate internet and phone connectivity	1.00 Strongly Disagree; 2.00 Disagree; 3.00 Agree; 4.00 Strongly Agree; 5.00 N/A	3	3
		Adequate administrative support (e.g. bookings)	1.00 Strongly Disagree; 2.00 Disagree; 3.00 Agree; 4.00 Strongly Agree; 5.00 N/A	3	3
		Adequate technical support for myself	1.00 Strongly Disagree; 2.00 Disagree; 3.00 Agree; 4.00 Strongly Agree; 5.00 N/A	3	3
		Adequate training to provide care over video or phone	1.00 Strongly Disagree; 2.00 Disagree; 3.00 Agree; 4.00 Strongly Agree; 5.00 N/A	3	3
		I feel confident to provide safe and effective care over the phone or video	1.00 Strongly Disagree; 2.00 Disagree; 3.00 Agree; 4.00 Strongly Agree; 5.00 N/A	3	3
		I am confident in deciding when phone, video or face to face consultations are appropriate	1.00 Strongly Disagree; 2.00 Disagree; 3.00 Agree; 4.00 Strongly Agree; 5.00 N/A	3	3
		Patients appropriately book themselves in for phone, video or face to face consults	1.00 Strongly Disagree; 2.00 Disagree; 3.00 Agree; 4.00 Strongly Agree; 5.00 N/A	3	3
		Reception staff appropriately book patients for phone, video or face to face consults	1.00 Strongly Disagree; 2.00 Disagree; 3.00 Agree; 4.00 Strongly Agree; 5.00 N/A	3	3
	Expand upon your above answers or provide other provider barriers and enablers for phone and video consults		open text	3	3
	Have you experienced any of the following patient end barriers that decrease the effectiveness of your phone or video consults		(tick as many as apply)	3	3
		Lack of audio;	1.00 Selected (yes); 0.00 Not selected (no)	3	3
		Lack of video;	1.00 Selected (yes); 0.00 Not selected (no)	3	3
		Disrupted audio (lagging audio or speech cut out)	1.00 Selected (yes); 0.00 Not selected (no)	3	3
		Disrupted video (lagging, freezing or intermittent drop out)	1.00 Selected (yes); 0.00 Not selected (no)	3	3
		Insufficient equipment of patients (e.g. no microphone or very low quality webcam)	1.00 Selected (yes); 0.00 Not selected (no)	3	3
		Language barriers;	1.00 Selected (yes); 0.00 Not selected (no)	3	3
		Insufficient technical expertise of patients;	1.00 Selected (yes); 0.00 Not selected (no)	3	3
		Insufficient intellectual or physical capability of patients	1.00 Selected (yes); 0.00 Not selected (no)	3	3
		None of these	1.00 Selected (yes); 0.00 Not selected (no)	3	3
		Other (please specify)	1.00 Selected (yes); 0.00 Not selected (no)	3	3
		Other (please specify)	open text	3	3
Hygeine and infection control measures and/or complacency	Are the hygiene and infection control measures implemented during COVID-19 at your practice continuing or have they been relaxed		(select the most appropriate answer for each)	4	N/A
		physical distancing	1.00 Continuing; 2.00 Relaxed; 3.00 Unsure; 4.00 N/A	4	N/A
		physical barriers (e.g. pvc screens for reception)	1.00 Continuing; 2.00 Relaxed; 3.00 Unsure; 4.00 N/A	4	N/A
		hand sanitising	1.00 Continuing; 2.00 Relaxed; 3.00 Unsure; 4.00 N/A	4	N/A
		infection control triaging	1.00 Continuing; 2.00 Relaxed; 3.00 Unsure; 4.00 N/A	4	N/A
		masks/PPE	1.00 Continuing; 2.00 Relaxed; 3.00 Unsure; 4.00 N/A	4	N/A
		uniforms or clothing	1.00 Continuing; 2.00 Relaxed; 3.00 Unsure; 4.00 N/A	4	N/A
		None of these	1.00 Continuing; 2.00 Relaxed; 3.00 Unsure; 4.00 N/A	4	N/A
		Other (please specify)	1.00 Continuing; 2.00 Relaxed; 3.00 Unsure; 4.00 N/A	4	N/A
		Other (please specify)	open text	4	N/A
	Optional space to expand on your answers above.		open text	4	N/A
Safety and Quality of Telehealth consults (phone vs video)	Which format of consultation would be safe to conduct over video? (assume that everything works and there are no technical limitations or barriers		(select the most appropriate answer for each)	4	N/A
		Initial consult for respiratory symptoms with new or existing patient	1.00 Yes; 2.00 No; 3.00 Unsure	4	N/A
		Initial consult of physical health complaint for a new patient	1.00 Yes; 2.00 No; 3.00 Unsure	4	N/A
		Initial consult of mental health complaint for a new patient	1.00 Yes; 2.00 No; 3.00 Unsure	4	N/A
		Initial consult of physical health complaint for a existing patient	1.00 Yes; 2.00 No; 3.00 Unsure	4	N/A
		Initial consult of mental health complaint for a existing patient	1.00 Yes; 2.00 No; 3.00 Unsure	4	N/A
		Care planning with existing patient	1.00 Yes; 2.00 No; 3.00 Unsure	4	N/A
		Repeat prescription with existing patient	1.00 Yes; 2.00 No; 3.00 Unsure	4	N/A
		Medication review with existing patient	1.00 Yes; 2.00 No; 3.00 Unsure	4	N/A
		Reporting results to existing patients	1.00 Yes; 2.00 No; 3.00 Unsure	4	N/A
	In your opinion, which format of consultation would be safe to conduct over phone? (assume that everything works and there are no technical limitations or barriers)		(select the most appropriate answer for each)	4	N/A
		Initial consult for respiratory symptoms with new or existing patient	1.00 Yes; 2.00 No; 3.00 Unsure	4	N/A
		Initial consult of physical health complaint for a new patient	1.00 Yes; 2.00 No; 3.00 Unsure	4	N/A
		Initial consult of mental health complaint for a new patient	1.00 Yes; 2.00 No; 3.00 Unsure	4	N/A
		Initial consult of physical health complaint for a existing patient	1.00 Yes; 2.00 No; 3.00 Unsure	4	N/A
		Initial consult of mental health complaint for a existing patient	1.00 Yes; 2.00 No; 3.00 Unsure	4	N/A
		Care planning with existing patient	1.00 Yes; 2.00 No; 3.00 Unsure	4	N/A
		Repeat prescription with existing patient	1.00 Yes; 2.00 No; 3.00 Unsure	4	N/A
		Medication review with existing patient	1.00 Yes; 2.00 No; 3.00 Unsure	4	N/A
		Reporting results to existing patients	1.00 Yes; 2.00 No; 3.00 Unsure	4	N/A
	What factors influence your preference for face-to-face, phone or video consultation		Open text	N/A	4
Teaching and training during COVID-19	During COVID-19 lockdown, were you involved in supervision / training undergraduate students?		(tick as many as apply)	N/A	4
		Medical students	1.00 Yes; 0.00 Not selected (No)	N/A	4
		Nursing students	1.00 Yes; 0.00 Not selected (No)	N/A	4
		Other (please specify)	1.00 Yes; 0.00 Not selected (No)	N/A	4
		Other (please specify)	open text	N/A	4
		None	1.00 Yes; 0.00 Not selected (No)	N/A	4
	During COVID-19 lockdown, were you involved in training or supervising postgraduate trainees?		(tick as many as apply)	N/A	4
		Medical registrar or PGY	1.00 Yes; 0.00 Not selected (No)	N/A	4
		Nursing	1.00 Yes; 0.00 Not selected (No)	N/A	4
		Other (please specify)	1.00 Yes; 0.00 Not selected (No)	N/A	4
		Other (please specify)	open text	N/A	4
		None	1.00 Yes; 0.00 Not selected (No)	N/A	4
	If you were involved in supervising / training, how many of your consultations were…		(select the most appropriate answer for each)	N/A	4
		face-to-face	1.00 A little (<20%); 2.00 Some (20-50%); 3.00 A lot (>50%); 4.00 Not happening	N/A	4
		telephone	1.00 A little (<20%); 2.00 Some (20-50%); 3.00 A lot (>50%); 4.00 Not happening	N/A	4
		video	1.00 A little (<20%); 2.00 Some (20-50%); 3.00 A lot (>50%); 4.00 Not happening	N/A	4
	How do you have to teach differently when the patient is virtual?		open text	N/A	4
	Can you suggest any tips when teaching by tele-health		open text	N/A	4
	During COVID-19 lockdown, were you involved in clinical supervision / training of?		(tick as many as apply)	5	N/A
		Registrars	1.00 Selected (yes); 0.00 Not selected (no)	5	N/A
		Medical students	1.00 Selected (yes); 0.00 Not selected (no)	5	N/A
		Nursing students	1.00 Selected (yes); 0.00 Not selected (no)	5	N/A
		Other (please specify)	1.00 Selected (yes); 0.00 Not selected (no)	5	N/A
		Other (please specify)	open text
		None			N/A
Mental health presentations during COVID-19	Mental health of the community has been impacted by COVID-19 and the public health response (lockdown and systemic change). Have you noticed a change in mental health presentations to your practice? (pick one)		1.00 Increase; 2.00 Decrease; 3.00 No change; 4.00 Unsure	5	N/A
	Have you noticed a difference in the mental health patients that are presenting and can you describe what is different?		Open text	5	N/A
	Has there been an increase in the number of patients for whom you provide or refer for focused psychological strategies (including general counselling)?		(tick as many as apply)	5	N/A
		Yes, existing patients with known mental health issues	1.00 Selected (yes); 0.00 Not selected (no)	5	N/A
		Yes, existing patients with new mental health issues	1.00 Selected (yes); 0.00 Not selected (no)	5	N/A
		Yes, new patients with known mental health issues	1.00 Selected (yes); 0.00 Not selected (no)	5	N/A
		Yes, new patients with new mental health issues	1.00 Selected (yes); 0.00 Not selected (no)	5	N/A
		No, I haven’t needed to	1.00 Selected (yes); 0.00 Not selected (no)	5	N/A
		No, there have been barriers	1.00 Selected (yes); 0.00 Not selected (no)	5	N/A
	What barriers have prevented you from you providing, or referring for, focussed psychological strategies?		open text	5	N/A
Management of respiratory symptoms in GP during COVID-19 and relationships with COVID specific centres	Is there a GP led respiratory clinic in your region that your patients can access?		1.00 Yes; 2.00 No; 3.00 Unsure; 4.00 N/A	6	N/A
	Do you work in a GP led respiratory clinic?		1.00 Yes; 2.00 No; 3.00 N/A	6	N/A
	Do you work in another type of COVID-19 testing centre (including: drive through clinic, testing centre, fever clinic etc)?		1.00 Yes; 2.00 No; 3.00 N/A	6	N/A
	Are patients presenting to you in general practice (non-respiratory assessment clinic) for assessment of…		(select the most appropriate answer for each)	6	N/A
		Persisting respiratory symptoms where that patient has recently returned a negative COVID-19 test	1.00 Yes; 2.00 No; 3.00 Unsure; 4.00 N/A	6	N/A
		Persisting respiratory symptoms where that patient has not had or is awaiting results of a COVID-19 test result	1.00 Yes; 2.00 No; 3.00 Unsure; 4.00 N/A	6	N/A
		A non-respiratory problem where that patient has persisting respiratory symptoms and recently returned a negative COVID-19 test	1.00 Yes; 2.00 No; 3.00 Unsure; 4.00 N/A	6	N/A
		A non-respiratory problem, where that patient has persisting respiratory symptoms and has not had or is awaiting results of a COVID-19 test	1.00 Yes; 2.00 No; 3.00 Unsure; 4.00 N/A	6	N/A
	We are interested in your experience with GP led respiratory clinics and other COVID-19 testing centres (including: drive through clinic, testing centre, fever clinic etc). Do you receive…		(select the most appropriate answer for each)	6	N/A
		Notification when a patient of yours attends a GP led respiratory clinic for assessment?	1.00 Always; 2.00 Sometimes; 3.00 Rarely; 4.00 Never; 5.00 Unsure; 6.00 N/A	6	N/A
		Sufficient information to follow up with a patient after being seen in the GP led respiratory clinic for a non-respiratory issue?	1.00 Always; 2.00 Sometimes; 3.00 Rarely; 4.00 Never; 5.00 Unsure; 6.00 N/A	6	N/A
		Sufficient information to follow up with a patient after being seen in the GP led respiratory clinic for a respiratory issue?	1.00 Always; 2.00 Sometimes; 3.00 Rarely; 4.00 Never; 5.00 Unsure; 6.00 N/A	6	N/A
		A copy of your patients’ COVID-19 test results if they are assessed at a GP led respiratory clinic?	1.00 Always; 2.00 Sometimes; 3.00 Rarely; 4.00 Never; 5.00 Unsure; 6.00 N/A	6	N/A
		A copy of your patients’ COVID-19 test results if they are assessed at another type of COVID-19 testing centre	1.00 Always; 2.00 Sometimes; 3.00 Rarely; 4.00 Never; 5.00 Unsure; 6.00 N/A	6	N/A
	Can you tell us more about your experience(s) with your patients attending respiratory clinics?		open text	6	N/A
	What is your preferred approach for patients who require a COVID-19 test?		1.00 Conduct test myself within my usual general practice; 2.00 Refer the patient to colleagues in our practice who conduct COVID-19 tests; 3.00 Refer the patient to a nearby designated COVID-19-testing GP or urgent care clinic; 4.00 Refer the patient to a Community Testing Centre; 5.00 Other (please explain?)	N/A	5
		other (please explain)	open text	N/A	5
	Are patients presenting with respiratory symptoms directly to you without previously alerting practice staff?		1.00 Never; 2.00 Rarely; 3.00 Sometimes; 4.00 Frequently	N/A	5
	If patients are presenting to you with respiratory symptoms without having alerted reception staff, why do you think this is happening		Open text	N/A	5
	Are there any issues in your practice relating to COVID-19 that you see arising with patients who belong to vulnerable populations?		Open text	N/A	5
Management of respiratory symptoms in GP during COVID-19	Are you clear on the difference between GP-led Respiratory Clinics and other types of testing centre?		1.00 Yes; 2.00 No; 3.00 Unsure	7
	What is your preferred approach for patients who require a COVID-19 test		1.00 Conduct test myself within my usual general practice; 2.00 Conduct test myself in the GP-led clinic where I work (testing centre, fever clinic etc)?; 3.00 Refer patient to a separate GP-led Respiratory Clinic; 4.00 Refer to another type of COVID-19 testing centre (including drive through clinics); 5.00 Other.	7
	If you were in an area with no community transmission (e.g. Adelaide) today, how would you direct a patient presenting in with...		(select the most appropriate answer for each)	7
		New acute respiratory symptoms	1.00 Myself (face-2-face); 2.00 Myself (telehealth); 3.00 Emergency Department; 4.00 Other testing centre; 5.00 GP led respiratory clinic	7
		Chronic respiratory illness, with incidental acute symptoms	1.00 Myself (face-2-face); 2.00 Myself (telehealth); 3.00 Emergency Department; 4.00 Other testing centre; 5.00 GP led respiratory clinic	7
		Chronic respiratory illness, with chronic symptoms	1.00 Myself (face-2-face); 2.00 Myself (telehealth); 3.00 Emergency Department; 4.00 Other testing centre; 5.00 GP led respiratory clinic	7
		Continuing respiratory symptoms, following recent negative COVID-19 test	1.00 Myself (face-2-face); 2.00 Myself (telehealth); 3.00 Emergency Department; 4.00 Other testing centre; 5.00 GP led respiratory clinic	7
		Non-respiratory illness (e.g. diabetes management), with incidental respiratory symptoms	1.00 Myself (face-2-face); 2.00 Myself (telehealth); 3.00 Emergency Department; 4.00 Other testing centre; 5.00 GP led respiratory clinic	7
		COVID-19 positive test for management of mild to moderate symptoms	1.00 Myself (face-2-face); 2.00 Myself (telehealth); 3.00 Emergency Department; 4.00 Other testing centre; 5.00 GP led respiratory clinic	7
		Other (open text)	1.00 Myself (face-2-face); 2.00 Myself (telehealth); 3.00 Emergency Department; 4.00 Other testing centre; 5.00 GP led respiratory clinic	7
		Other (please specify)	open text	7
	If you were in an area with community transmission (e.g. Melbourne) today, how would you direct a patient presenting in with...		(select the most appropriate answer for each)	7
		New acute respiratory symptoms	1.00 Myself (face-2-face); 2.00 Myself (telehealth); 3.00 Emergency Department; 4.00 Other testing centre; 5.00 GP led respiratory clinic	7
		Chronic respiratory illness, with incidental acute symptoms	1.00 Myself (face-2-face); 2.00 Myself (telehealth); 3.00 Emergency Department; 4.00 Other testing centre; 5.00 GP led respiratory clinic	7
		Chronic respiratory illness, with chronic symptoms	1.00 Myself (face-2-face); 2.00 Myself (telehealth); 3.00 Emergency Department; 4.00 Other testing centre; 5.00 GP led respiratory clinic	7
		Continuing respiratory symptoms, following recent negative COVID-19 test	1.00 Myself (face-2-face); 2.00 Myself (telehealth); 3.00 Emergency Department; 4.00 Other testing centre; 5.00 GP led respiratory clinic	7
		Non-respiratory illness (e.g. diabetes management), with incidental respiratory symptoms	1.00 Myself (face-2-face); 2.00 Myself (telehealth); 3.00 Emergency Department; 4.00 Other testing centre; 5.00 GP led respiratory clinic	7
		COVID-19 positive test for management of mild to moderate symptoms	1.00 Myself (face-2-face); 2.00 Myself (telehealth); 3.00 Emergency Department; 4.00 Other testing centre; 5.00 GP led respiratory clinic	7
		Other (please specify)	1.00 Myself (face-2-face); 2.00 Myself (telehealth); 3.00 Emergency Department; 4.00 Other testing centre; 5.00 GP led respiratory clinic	7
		Other (please specify)	open text	7
	Please describe any other patient presentations that you would manage differently		open text	7
Impacts of COVID-19 among vulnerable patient groups	Please indicate the impacts relating to COVID-19 you have seen among your patients who are medically vulnerable (e.g. somebody with Type 2 diabetes, someone who is immune compromised)		(select the most appropriate answer for each)	8	6
		Improved lifestyle choices (increased physical activity, home cooked meals, family time)	1.00 No impact; 2.00 Somewhat of an impact; 3.00 Significant impact; 4.00 N/A	8	6
		Increased job satisfaction by working from home	1.00 No impact; 2.00 Somewhat of an impact; 3.00 Significant impact; 4.00 N/A	8	6
		Financially better off (less spending, government support, increased income)	1.00 No impact; 2.00 Somewhat of an impact; 3.00 Significant impact; 4.00 N/A	8	6
		Avoiding general practice for management of NEW non-COVID-19 medical conditions (e.g. appendicitis)	1.00 No impact; 2.00 Somewhat of an impact; 3.00 Significant impact; 4.00 N/A	8	6
		Avoiding general practice for management of EXISTING non-COVID-19 medical conditions (e.g. diabetes, mental health conditions)	1.00 No impact; 2.00 Somewhat of an impact; 3.00 Significant impact; 4.00 N/A	8	6
		Avoiding COVID-19 testing (financial constraints, logistical challenges, fear of getting COVID-19, fear of swab)	1.00 No impact; 2.00 Somewhat of an impact; 3.00 Significant impact; 4.00 N/A	8	6
		Concern about having to quarantine or self isolate	1.00 No impact; 2.00 Somewhat of an impact; 3.00 Significant impact; 4.00 N/A	8	6
		Delayed hospital appointments for follow-up and investigations	1.00 No impact; 2.00 Somewhat of an impact; 3.00 Significant impact; 4.00 N/A	8	6
		Isolation and loneliness	1.00 No impact; 2.00 Somewhat of an impact; 3.00 Significant impact; 4.00 N/A	8	6
		Food insecurity	1.00 No impact; 2.00 Somewhat of an impact; 3.00 Significant impact; 4.00 N/A	8	6
		General fear and anxiety	1.00 No impact; 2.00 Somewhat of an impact; 3.00 Significant impact; 4.00 N/A	8	6
		Domestic violence/abuse	1.00 No impact; 2.00 Somewhat of an impact; 3.00 Significant impact; 4.00 N/A	8	6
		Other (please specify)	1.00 No impact; 2.00 Somewhat of an impact; 3.00 Significant impact; 4.00 N/A	8	6
		Other (please specify)	open text	8	6
	Please indicate the impacts relating to COVID-19 you have seen among your patients who are economically vulnerable (e.g. living in poverty, unemployed, underemployed, recently lost job, casual worker)		(select the most appropriate answer for each)	8	6
		Improved lifestyle choices (increased physical activity, home cooked meals, family time)	1.00 No impact; 2.00 Somewhat of an impact; 3.00 Significant impact; 4.00 N/A	8	6
		Increased job satisfaction by working from home	1.00 No impact; 2.00 Somewhat of an impact; 3.00 Significant impact; 4.00 N/A	8	6
		Financially better off (less spending, government support, increased income)	1.00 No impact; 2.00 Somewhat of an impact; 3.00 Significant impact; 4.00 N/A	8	6
		Avoiding general practice for management of NEW non-COVID-19 medical conditions (e.g. appendicitis)	1.00 No impact; 2.00 Somewhat of an impact; 3.00 Significant impact; 4.00 N/A	8	6
		Avoiding general practice for management of EXISTING non-COVID-19 medical conditions (e.g. diabetes, mental health conditions)	1.00 No impact; 2.00 Somewhat of an impact; 3.00 Significant impact; 4.00 N/A	8	6
		Avoiding COVID-19 testing (financial constraints, logistical challenges, fear of getting COVID-19, fear of swab)	1.00 No impact; 2.00 Somewhat of an impact; 3.00 Significant impact; 4.00 N/A	8	6
		Concern about having to quarantine or self isolate	1.00 No impact; 2.00 Somewhat of an impact; 3.00 Significant impact; 4.00 N/A	8	6
		Delayed hospital appointments for follow-up and investigations	1.00 No impact; 2.00 Somewhat of an impact; 3.00 Significant impact; 4.00 N/A	8	6
		Isolation and loneliness	1.00 No impact; 2.00 Somewhat of an impact; 3.00 Significant impact; 4.00 N/A	8	6
		Food insecurity	1.00 No impact; 2.00 Somewhat of an impact; 3.00 Significant impact; 4.00 N/A	8	6
		General fear and anxiety	1.00 No impact; 2.00 Somewhat of an impact; 3.00 Significant impact; 4.00 N/A	8	6
		Domestic violence/abuse	1.00 No impact; 2.00 Somewhat of an impact; 3.00 Significant impact; 4.00 N/A	8	6
		Other (please specify)	1.00 No impact; 2.00 Somewhat of an impact; 3.00 Significant impact; 4.00 N/A	8	6
		Other (please specify)	open text	8	6
	Please indicate the impacts relating to COVID-19 you have seen among your patients who are demographically vulnerable (e.g. somebody who is over the age of 80, Aboriginal/Torres Strait Islander/Maori/Pacific, someone from migrant background, someone in residential aged care facility)		(select the most appropriate answer for each)	8	6
		Improved lifestyle choices (increased physical activity, home cooked meals, family time)	1.00 No impact; 2.00 Somewhat of an impact; 3.00 Significant impact; 4.00 N/A	8	6
		Increased job satisfaction by working from home	1.00 No impact; 2.00 Somewhat of an impact; 3.00 Significant impact; 4.00 N/A	8	6
		Financially better off (less spending, government support, increased income)	1.00 No impact; 2.00 Somewhat of an impact; 3.00 Significant impact; 4.00 N/A	8	6
		Avoiding general practice for management of NEW non-COVID-19 medical conditions (e.g. appendicitis)	1.00 No impact; 2.00 Somewhat of an impact; 3.00 Significant impact; 4.00 N/A	8	6
		Avoiding general practice for management of EXISTING non-COVID-19 medical conditions (e.g. diabetes, mental health conditions)	1.00 No impact; 2.00 Somewhat of an impact; 3.00 Significant impact; 4.00 N/A	8	6
		Avoiding COVID-19 testing (financial constraints, logistical challenges, fear of getting COVID-19, fear of swab)	1.00 No impact; 2.00 Somewhat of an impact; 3.00 Significant impact; 4.00 N/A	8	6
		Concern about having to quarantine or self isolate	1.00 No impact; 2.00 Somewhat of an impact; 3.00 Significant impact; 4.00 N/A	8	6
		Delayed hospital appointments for follow-up and investigations	1.00 No impact; 2.00 Somewhat of an impact; 3.00 Significant impact; 4.00 N/A	8	6
		Isolation and loneliness	1.00 No impact; 2.00 Somewhat of an impact; 3.00 Significant impact; 4.00 N/A	8	6
		Food insecurity	1.00 No impact; 2.00 Somewhat of an impact; 3.00 Significant impact; 4.00 N/A	8	6
		General fear and anxiety	1.00 No impact; 2.00 Somewhat of an impact; 3.00 Significant impact; 4.00 N/A	8	6
		Domestic violence/abuse	1.00 No impact; 2.00 Somewhat of an impact; 3.00 Significant impact; 4.00 N/A	8	6
		Other (please specify)	1.00 No impact; 2.00 Somewhat of an impact; 3.00 Significant impact; 4.00 N/A	8	6
		Other (please specify)	open text	8	6
	Are there any other issues in your practice relating to COVID-19 that you see arising with patients in vulnerable populations.		open text	8	6
Experiences and consequences of delayed care during COVID-19	Have you had patients experience consequences or complications to their care because of COVID-19 causing delays in accessing…		(select the most appropriate answer for each)	9	7
		Appointments in general practice	1.00 Yes; 2.00 No	9	7
		Appointments in public outpatient clinics or hospitals	1.00 Yes; 2.00 No	9	7
		Appointments with private medical specialists	1.00 Yes; 2.00 No	9	N/A
		Appointments with public allied health providers	1.00 Yes; 2.00 No	9	N/A
		Appointments with private allied health providers	1.00 Yes; 2.00 No	9	N/A
		Routine screening (e.g. skin cancer check)	1.00 Yes; 2.00 No	9	N/A
		Investigations (e.g. colonoscopy)	1.00 Yes; 2.00 No	9	7
		Elective procedures (e.g. joint replacement)	1.00 Yes; 2.00 No	9	7
		Other (please specify)	1.00 Yes; 2.00 No	9	N/A
		Other (please specify)	open text	9	N/A
	What specific consequences or complications have you noticed from delays in accessing appointments investigations, and elective procedures?		open text	9	7
	Please describe any specific differences in consequences or complications from COVID-19 related delays for vulnerable patients. Vulnerability may be medical (e.g. immunocompromised), economic (e.g. recently unemployed), or demographic (e.g. >75 years of age).		open text	9	7
Telehealth barriers and adaptations	Please share any specific barriers have you noticed for telehealth use with socio-demographically vulnerable patients. Examples of socio-demographically vulnerable patients might include: English as a second language, people living with a disability, or people living at or below the poverty line. If you have no socially vulnerable patients, please enter N/A.		open text	10	8
	Please share any specific barriers have you noticed for telehealth use with rural/remote patients. If you have no rural or remote patients, please enter N/A		open text	10	8
	Please share any solutions you have implemented to overcome any barriers listed above.		open text	10	8
Return to face-to-face care and the future role of telehealth	Where there has been a reduction in telehealth and increase in face-to-face care in the last three months, do you think this is due to:			11	9
		Patient choice	1.00 Selected (yes); 0.00 Not selected (no)	11	9
		Practitioner choice	1.00 Selected (yes); 0.00 Not selected (no)	11	9
		Practice choice	1.00 Selected (yes); 0.00 Not selected (no)	11	9
		The choice depends on the patient issue	1.00 Selected (yes); 0.00 Not selected (no)	11	9
		Other (please specify)	1.00 Selected (yes); 0.00 Not selected (no)	11	9
		Other (please specify)	open text	11	9
		​Not applicable - we have not seen a reduction in telehealth	1.00 Selected (yes); 0.00 Not selected (no)	11	9
	Please expand on your answer here if you would like to give more information		open text	11	9
	What sorts of patients, patient circumstances and conditions are suitable for telehealth consultations (including text message, phone, and/or video)?		open text	11	9
	What sorts of patients, patient circumstances and conditions are NOT suitable for telehealth consultations (including text message, phone, and/or video)?		open text	11	9
Required supports for telehealth in the future	Please rank which additional external resources or assistance you would like to see to help overcome barriers to telehealth			12	10
		Guidance for triage	1.00 top through 5.00 bottom	12	10
		Increase co-payment for telehealth consultations	1.00 top through 5.00 bottom	12	10
		Money for extra administrative support involved in telehealth	1.00 top through 5.00 bottom	12	10
		Ways to increase patients’ access to technology	1.00 top through 5.00 bottom	12	10
		Ways to increase patients’ IT literacy	1.00 top through 5.00 bottom	12	10
	Please expand on your answer here, or provide other external resources or assistance that may help overcome barriers to telehealth		open text	12	10
COVID-19 vaccination plan and the role of GP in delivery	Has your practice submitted an expression of interest to be a COVID-19 vaccination clinic?		1.00 Yes; 2.00 No; 3.00 Unsure	13	N/A
	Where do you think the Phase 1B COVID-19 vaccine rollout should be delivered from [Aus] Where do you think the vaccines should be delivered from [NZ]		(tick as many as apply)	13	11
		​General Practice	1.00 Selected (yes); 0.00 Not selected (no)	13	11
		Dedicated vaccination centres	1.00 Selected (yes); 0.00 Not selected (no)	13	11
		Hospitals	1.00 Selected (yes); 0.00 Not selected (no)	13	11
		Community Pharmacies	1.00 Selected (yes); 0.00 Not selected (no)	13	11
		Nurse-led clinics	1.00 Selected (yes); 0.00 Not selected (no)	13	11
		Residential aged care facilities	1.00 Selected (yes); 0.00 Not selected (no)	13	11
		Community outreach (e.g patient homes)	1.00 Selected (yes); 0.00 Not selected (no)	13	11
		Other (please specify)	1.00 Selected (yes); 0.00 Not selected (no)	13	11
		Other (please specify)	open text	13	11
	Who do you think should administer COVID-19 vaccines as part of the Phase 1B rollout (community roll out)		(tick as many as apply)	13	11
		COVID-19 vaccine accredited general practitioners	1.00 Selected (yes); 0.00 Not selected (no)	N/A	11
		General Practitioners	1.00 Selected (yes); 0.00 Not selected (no)	13	11
		Nurse Practitioners	1.00 Selected (yes); 0.00 Not selected (no)	13	11
		Registered Nurses	1.00 Selected (yes); 0.00 Not selected (no)	13	11
		Enrolled Nurses	1.00 Selected (yes); 0.00 Not selected (no)	13	11
		Community Pharmacists	1.00 Selected (yes); 0.00 Not selected (no)	13	11
		Retired Health Professionals	1.00 Selected (yes); 0.00 Not selected (no)	N/A	11
		Other (please specify)	1.00 Selected (yes); 0.00 Not selected (no)	13	11
		Other (please specify)	open text	13	11
	When do you think General Practice should be delivering COVID-19 vaccines?		(tick as many as apply)	13	N/A
		​Monday to Friday – during business hours	1.00 Selected (yes); 0.00 Not selected (no)	13	N/A
		Monday to Friday – during business hours	1.00 Selected (yes); 0.00 Not selected (no)	13	N/A
		Monday to Friday before/after business hours	1.00 Selected (yes); 0.00 Not selected (no)	13	N/A
		Saturday Mornings (before 1pm)	1.00 Selected (yes); 0.00 Not selected (no)	13	N/A
		Saturday Afternoons	1.00 Selected (yes); 0.00 Not selected (no)	13	N/A
		Sundays	1.00 Selected (yes); 0.00 Not selected (no)	13	N/A
		Other (please specify)	1.00 Selected (yes); 0.00 Not selected (no)	13	N/A
		Other (please specify)	open text	13	N/A
	When do you think general practice should be delivering vaccines?		(tick as many as apply)	N/A	11
		During office hours	1.00 Selected (yes); 0.00 Not selected (no)	N/A	11
		Weekdays	1.00 Selected (yes); 0.00 Not selected (no)	N/A	11
		Weekends	1.00 Selected (yes); 0.00 Not selected (no)	N/A	11
		Afterhours	1.00 Selected (yes); 0.00 Not selected (no)	N/A	11
		​Other (please specify)	1.00 Selected (yes); 0.00 Not selected (no)	N/A	11
		​Other (please specify)	open text	N/A	11
	Please expand on your answers here regarding the logistics of who, when and where COVID-19 vaccines should be delivere		open text	13
	What do you feel you need to know to deliver COVID-19 vaccines in your practice safely and efficiently?		open text	13
Assessment and Management of respiratory issues in GP	If you were in an area with no community transmission (e.g. Australia at present) how would you direct a patient for full assessment...		(select the most appropriate response for each)	14
		New acute respiratory symptoms	1.00 Myself (face-2-face); 2.00 Myself (phone or video); 3.00 Send to Emergency Department; 4.00 Send to other testing centre; 5.00 Send to GP led respiratory clinic	14
		Known seasonal respiratory symptoms	1.00 Myself (face-2-face); 2.00 Myself (phone or video); 3.00 Send to Emergency Department; 4.00 Send to other testing centre; 5.00 Send to GP led respiratory clinic	14
		Chronic respiratory illness, with incidental acute symptoms	1.00 Myself (face-2-face); 2.00 Myself (phone or video); 3.00 Send to Emergency Department; 4.00 Send to other testing centre; 5.00 Send to GP led respiratory clinic	14
		Chronic respiratory illness, with chronic symptoms	1.00 Myself (face-2-face); 2.00 Myself (phone or video); 3.00 Send to Emergency Department; 4.00 Send to other testing centre; 5.00 Send to GP led respiratory clinic	14
		Continuing respiratory symptoms, following recent negative COVID-19 test	1.00 Myself (face-2-face); 2.00 Myself (phone or video); 3.00 Send to Emergency Department; 4.00 Send to other testing centre; 5.00 Send to GP led respiratory clinic	14
		Non-respiratory illness (e.g. diabetes management), with incidental respiratory symptoms	1.00 Myself (face-2-face); 2.00 Myself (phone or video); 3.00 Send to Emergency Department; 4.00 Send to other testing centre; 5.00 Send to GP led respiratory clinic	14
		COVID-19 positive test for management of mild to moderate symptoms	1.00 Myself (face-2-face); 2.00 Myself (phone or video); 3.00 Send to Emergency Department; 4.00 Send to other testing centre; 5.00 Send to GP led respiratory clinic	14
		Other (please specify)	1.00 Myself (face-2-face); 2.00 Myself (phone or video); 3.00 Send to Emergency Department; 4.00 Send to other testing centre; 5.00 Send to GP led respiratory clinic	14
		Other (please specify)	open text
	If you were in an area with community transmission (e.g. if community transmission arises) today, how would you direct a patient presenting in with...		(select the most appropriate response for each)	14
		New acute respiratory symptoms	Myself (face-2-face); Myself (phone or video); Send to Emergency Department; Send to other testing centre; Send to GP led respiratory clinic	14
		Known seasonal respiratory symptoms	Myself (face-2-face); Myself (phone or video); Send to Emergency Department; Send to other testing centre; Send to GP led respiratory clinic	14
		Chronic respiratory illness, with incidental acute symptoms	Myself (face-2-face); Myself (phone or video); Send to Emergency Department; Send to other testing centre; Send to GP led respiratory clinic	14
		Chronic respiratory illness, with chronic symptoms	Myself (face-2-face); Myself (phone or video); Send to Emergency Department; Send to other testing centre; Send to GP led respiratory clinic	14
		Continuing respiratory symptoms, following recent negative COVID-19 test	Myself (face-2-face); Myself (phone or video); Send to Emergency Department; Send to other testing centre; Send to GP led respiratory clinic	14
		Non-respiratory illness (e.g. diabetes management), with incidental respiratory symptoms	Myself (face-2-face); Myself (phone or video); Send to Emergency Department; Send to other testing centre; Send to GP led respiratory clinic	14
		COVID-19 positive test for management of mild to moderate symptoms	Myself (face-2-face); Myself (phone or video); Send to Emergency Department; Send to other testing centre; Send to GP led respiratory clinic	14
		Other (please specify)	Myself (face-2-face); Myself (phone or video); Send to Emergency Department; Send to other testing centre; Send to GP led respiratory clinic	14
		Other (please specify)	open text	14
	Please comment your views on the appropriateness of respiratory issue assessment in GP at this stage of the pandemic. If not appropriate in GP, where would be respiratory assessment ideally occur?		Open text	14
Vaccination of GPs against COVID-19	Is your practice currently conducting vaccinations?		Yes; No	14
	Have you received a COVID-19 vaccination?		1.00 Yes, Pfizer/BioNTech (Comirnaty), one dose; 2.00 Yes, Pfizer/BioNTech (Comirnaty), two doses; 3.00 Yes, AstraZeneca (ChAdOx1-S), one dose; 4.00 No	14
	How has conducting vaccinations, or being vaccinated, influenced your views on assessment of patients with respiratory symptoms		Open text	14
Impact of COVID-19 vaccine counselling inGP	Is your clinic delivering COVID-19 vaccines? (tick all that apply)		1.00 Yes, Pfizer; 2.00 Yes, AstraZeneca; 3.00 No	15
	In what proportion of all consults is COVID-19 vaccination being discussed….?		1.00 Not happening; 2.00 A few (<25%); 3.00 Some (25-50%); 4.00 A lot (50-75%); 5.00 Almost all (75-100%)	15
	How much time does vaccine counselling add to your average consultation? (average number of minutes)		open numeric	15
	How is vaccine counselling impacting your practice (administrations or consultations)?		open text	15
	what issues are coming up among your patients		(tick as many as apply)?	15
		No concerns	1.00 Yes; 0.00 Not selected	15
		Concerns about vaccines in general (e.g., including Fluvax, MMR etc).	1.00 Yes; 0.00 Not selected	15
		Concern about efficacy of any COVID-19 vaccine	1.00 Yes; 0.00 Not selected	15
		Concern about safety of any COVID-19 vaccine	1.00 Yes; 0.00 Not selected	15
		Access to any COVID-19 vaccine	1.00 Yes; 0.00 Not selected	15
		Access to specific COVID-19 vaccines (e.g., Pfizer over AstraZeneca)	1.00 Yes; 0.00 Not selected	15
		Concern about the AstraZeneca vaccine specifically	1.00 Yes; 0.00 Not selected	15
		Concern about Pfizer vaccine specifically	1.00 Yes; 0.00 Not selected	15
		Balancing risks of vaccination with COVID-19 risk or benefit of resuming normal activities	1.00 Yes; 0.00 Not selected	15
		Trust or credibility in COVID-19 vaccine information sources	1.00 Yes; 0.00 Not selected	15
		Other (please specify)	1.00 Yes; 0.00 Not selected	15
		Other (please specify)	open text
